# Supplementary material for: Patient-Reported Experiences and Satisfaction with Rural Outreach Clinics in New South Wales, Australia: A Cross-Sectional Study
Source: Healthcare (Basel). 2022 Jul 26;10(8):1391. doi: 10.3390/healthcare10081391 (PMC9332042; doi:10.3390/healthcare10081391)
Supplement: Supplementary file 1 [file healthcare-10-01391-s001.zip]

Archive with 2 entries (2 files):
- healthcare-1773019-file S1.pdf
- healthcare-1773019-file S2.pdf
